# Supplementary material for: Monitoring phospholipid dynamics in vivo with a fluorescent dye octadecyl rhodamine B
Source: Cell Struct Funct. 2025 Oct 31;50(2):213–21. doi: 10.1247/csf.25126 (PMC12967523; doi:10.1247/csf.25126)
Supplement: Supplementary file 1 — Supplementary Materials [file csf_50_25126_1.zip]

Archive with 1 entries (1 files):
- 50_25126_SupplementaryMaterials.docx
